# Supplementary material for: A Brain‐Wide Atlas of Astrocytic Oxytocin Receptors Reveals a Glial Basis for Nucleus Accumbens Modulation of Affiliative Behavior
Source: Adv Sci (Weinh). 2026 Jun 4:e18450. Online ahead of print. doi: 10.1002/advs.202518450 (PMC13336011; doi:10.1002/advs.202518450)
Supplement: Supplementary file 2 — Supporting File 2: advs75812‐sup‐0002‐Data.xlsx. [file ADVS-9999-e18450-s001.xlsx]

## Sheet: Mice
OTR+ astrocytes (Male Mouse) - n = 4
AP Image	AON	CA2	CeA	Hyp	IL	LS	NAcc	PBN	PVT	VMH		OTR+ astrocyte atlas summary - Male Mouse - n = 4							non-astrocyte OTR	STD
Image 01	0.2882											Abbrev.	Brain region	Mean	SD	n	Images used	Approx. AP span	%
Image 02	0.2761				0.1972							AON	Anterior olfactory nucleus	0.264	0.022	4	3	Image 01-Image 03	26.3	3.9
Image 03	0.158				0.2087							CA2	CA2 of Hippocampus	0.241	0.013	4	4	Image 10-Image 13	17.8	2.8
Image 04					0.1378	0.27	0.1304					CeA	Central Amygdala	0.192	0.007	4	3	Image 11-Image 13	19.5	3.1
Image 05						0.2986	0.2736					Hyp	Hypothalamus	0.231	0.017	4	6	Image 07-Image 12	24	3.8
Image 06						0.3052	0.2292					IL	Infralimbic Cortex	0.201	0.014	4	3	Image 02-Image 04	14.8	2.5
Image 07				0.0746		0.149	0.134					LS	Lateral Septum	0.292	0.024	4	5	Image 04-Image 08	23.3	3.7
Image 08				0.1329		0.1723						NAcc	Nucleus accumbens core	0.262	0.021	4	4	Image 04-Image 07	8.5	2.4
Image 09				0.2403								PBN	Parabrachial Nucleus	0.161	0.0388	3	2	Image 14-Image 15	17.7	2.8
Image 10		0.2339		0.2385								PVT	Paraventricular nucleus of the thalamus	0.242	0.021	4	3	Image 11-Image 13	23.1	3.4
Image 11		0.2482	0.1161	0.3314					0.2362	0.3861		VMH	Ventromedial Hypothalamus	0.396	0.036	4	3	Image 11-Image 13	19.2	3.3
Image 12		0.2017	0.2433	0.1466					0.3179	0.4158
Image 13		0.1864	0.1901						0.1382	0.3871
Image 14								0.1514
Image 15								0.1834
Image 16
OTR+ astrocytes (Female Mouse) - n = 4
AP Image	AON	CA2	CeA	Hyp	IL	LS	NAcc	PBN	PVT	VMH		OTR+ astrocyte atlas summary - Female Mouse - n = 4							non-astrocyte OTR	STD
Image 01	0.1377											Abbrev.	Brain region	Mean	SD	n	Images used	Approx. AP span	%
Image 02	0.2336				0.2393							AON	Anterior olfactory nucleus	0.221	0.023	4	3	Image 01-Image 03	22.7	3.5
Image 03	0.157				0.2534							CA2	CA2 of Hippocampus	0.172	0.02	4	4	Image 10-Image 13	18.9	2.2
Image 04					0.1713	0.3267	0.2278					CeA	Central Amygdala	0.142	0.012	4	3	Image 11-Image 13	16.2	3.6
Image 05						0.3482	0.3342					Hyp	Hypothalamus	0.162	0.02	4	6	Image 07-Image 12	23.9	3.7
Image 06						0.3553	0.1906					IL	Infralimbic Cortex	0.244	0.017	4	3	Image 02-Image 04	15.2	2.2
Image 07				0.2591		0.2711	0.3152					LS	Lateral Septum	0.341	0.026	4	5	Image 04-Image 08	22.6	3.6
Image 08				0.1642		0.1854						NAcc	Nucleus accumbens core	0.321	0.024	4	4	Image 04-Image 07	6.2	1.7
Image 09				0.1708								PBN	Parabrachial Nucleus	0.1506	0.05341	3	2	Image 14-Image 15	17.2	2.7
Image 10		0.161		0.1366								PVT	Paraventricular nucleus of the thalamus	0.194	0.009	4	3	Image 11-Image 13	23.9	3.5
Image 11		0.183	0.1331	0.1608					0.2283	0.1262		VMH	Ventromedial Hypothalamus	0.132	0.021	4	3	Image 11-Image 13	15.2	2.8
Image 12		0.1402	0.1486	0.1522					0.1989	0.1436
Image 13		0.0914	0.1147						0.1786	0.1061
Image 14								0.1182
Image 15								0.1506
Image 16
													Pearson r
													r	0.1747
													95% confidence interval	-0,1738 to 0,4842
													R squared	0.03051
													P value
													P (two-tailed)	0.3231
													P value summary	ns
													Significant? (alpha = 0.05)	No
													Number of XY Pairs	34
													Best-fit values
													Slope	0.1307
													Y-intercept	14.83
													X-intercept	-113.5
													1/slope	7.654
													Std. Error
													Slope	0.1302
													Y-intercept	2.729
													95% Confidence Intervals
													Slope	-0,1345 to 0,3959
													Y-intercept	9,274 to 20,39
													X-intercept	-infinity to -24,07
													Goodness of Fit
													R squared	0.03051
													Sy.x	6.39
													Is slope significantly non-zero?
													F	1.007
													DFn, DFd	1, 32
													P value	0.3231
													Deviation from zero?	Not Significant
													Equation	Y = 0,1307*X + 14,83
													Data
													Number of X values	34
													Maximum number of Y replicates	1
													Total number of values	34
													Number of missing values	0

## Sheet: Rat
																																OTR+ astrocyte atlas summary - Male Rat - n = 4							non-astrocyte OTR	STD
																																Abbrev.	Brain region	Mean	SD	n	Images used	Approx. AP span	%
																																AA	Anterior amygdala	0.177	0.018	4	4	Brain section 10-Brain section 13	17.5	3.7
																																AC	Auditory cortex	0.1744	0.0204	4	6	Brain section 04-Brain section 09	10.3	1.5
																																AON	Anterior olfactory nucleus	0.334	0.048	4	4	Brain section 01-Brain section 04	24.1	4
OTR+ astrocytes (Male Rat) - n = 4																																BLA	Basolateral Amygdala	0.16	0.021	4	4	Brain section 12-Brain section 15	16.9	3.6
AP Image	AA	AC	AON	BLA	CA2	CeA	DTT	Hyp	IC	IL	LS	MC	MFBa	NAcc	NAs	NBM	NTS	OFC	PAG	PBN	Pir	PreBotC	PVT	S1	S2	SHy	VC	VMH	VTA	ZI		CA2	CA2 of Hippocampus	0.194	0.025	4	5	Brain section 12-Brain section 16	17.4	2.7
Brain section 01			0.3076				0.1952		0									0.0414			0											CeA	Central Amygdala	0.178	0.015	4	3	Brain section 13-Brain section 15	23.8	3.9
Brain section 02			0.2622				0.2339		0.0064	0.149		0						0.05			0											DTT	Dorsal tenia tacta	0.221	0.047	4	5	Brain section 01-Brain section 05	13.2	2.3
Brain section 03			0.4083				0.3182		0.0284	0.1913		0						0.082			0.0439			0								Hyp	Hypothalamus	0.194	0.024	4	8	Brain section 08-Brain section 15	27.1	4.8
Brain section 04		0.1632	0.1794				0.2329		0.0645	0.1218		0.0382		0.105	0.1773	0.2806		0.0523			0.1471			0								IC	Insular Cortex	0.1	0.011	4	16	Brain section 01-Brain section 16	13.7	2.1
Brain section 05		0.1766					0.09592		0.1816	0.1963	0.184	0.0842		0.1183	0.1865	0.2503		0			0.2918			0								IL	Infralimbic Cortex	0.16	0.02	4	4	Brain section 02-Brain section 05	33.2	3.4
Brain section 06		0.1834							0.2823		0.2832	0		0.2104	0.2912	0.1556					0.1484			0	0							LS	Lateral Septum	0.2	0.029	4	6	Brain section 05-Brain section 10	24.1	3.7
Brain section 07		0.2018							0.1433		0.2528	0		0.114	0.1465						0.0264			0	0							MC	Motor cortex	0.017	0.00034	4	6	Brain section 02-Brain section 07	2.3	2.4
Brain section 08		0.0714						0.1808	0.2523		0.1492			0.271	0.1338						0.1139			0.179	0.0323		0.1298					MBFa	Medial forebrain bundle a	0.205	0.0368	4	2	Brain section 10-Brain section 11	8.9	1.3
Brain section 09		0.084						0.1921	0.1684		0.1409			0.0752	0.0945						0.0357			0.0498	0.0438	0.1837	0.1574					NAcc	Nucleus accumbens core	0.11	0.009	4	6	Brain section 04-Brain section 09	14.2	2.9
Brain section 10	0.1459							0.2452	0.1682		0.0583		0.1498								0.1292			0.1398	0	0.1555	0.2172					NAs	Nucleus accumbens shell	0.185	0.014	4	6	Brain section 04-Brain section 09	13.2	2
Brain section 11	0.1869							0.2634	0.1592				0.2923								0.0459			0.079	0.1439		0.1452					NBM	Nucleus basalis of Meynert	0.218	0.027	4	3	Brain section 04-Brain section 06	11.1	2.6
Brain section 12	0.2395			0.1484	0.1802			0.1286	0.0834												0.1351		0.1118	0.0523	0.0746		0.1328			0.1554		NTS	Nucleus Tractus Solitaris	0.2297	0.01878	4	2	Brain section 15-Brain section 16	15.2	3.5
Brain section 13	0.1191			0.2135	0.2905	0.1739		0.1833	0.0772												0.0604		0.3702	0.1354	0.0967		0.0777	0.3085		0.2506		OFC	Olfactory cortex	0.0471	0.0104	4	5	Brain section 01-Brain section 05	12.8	2.1
Brain section 14				0.1716	0.2077	0.1363		0.1475	0.0984												0.0332		0.2442	0.0426	0			0.3441		0.1746		PAG	Periaqueductal Gray	0.173	0.013	4	2	Brain section 15-Brain section 16	17.3	4.4
Brain section 15				0.2493	0.1295	0.2529		0.043	0.028								0.2243		0.1923	0.1459	0	0.2284	0.189	0	0			0.2711	0.1088	0.1781		PBN	Parabrachial Nucleus	0.1079	0.01954	4	2	Brain section 15-Brain section 16	18.5	2.6
Brain section 16					0.0854				0								0.2623		0.1438	0.0883	0.0144	0.2764		0	0				28.44%			Pir	Piriform Cortex	0.095	0.008	4	16	Brain section 01-Brain section 16	23.4	4.9
																																PreBotC	preBötzinger Complex	0.254	0.03941	4	2	Brain section 15-Brain section 16	17.2	3.1
																																PVT	Paraventricular nucleus of the thalamus	0.241	0.053	4	4	Brain section 12-Brain section 15	25	3.6
																																S1	Somatosensory cortex 1	0.074	0.017	4	14	Brain section 03-Brain section 16	4.1	2.3
																																S2	Somatosensory cortex 2	0.042	0.008	4	11	Brain section 06-Brain section 16	6	1.2
																																SHy	Septohypothalamic nucleus	0.163	0.038	4	2	Brain section 09-Brain section 10	17.4	3.8
																																VC	Visual cortex	0.1548	0.0236	4	6	Brain section 08-Brain section 13	5	2.2
																																VMH	Ventromedial Hypothalamus	0.347	0.031	4	3	Brain section 13-Brain section 15	20.3	3.8
																																VTA	Vertral Tegmental Area	0.23	0.024	4	2	Brain section 15-Brain section 16	12.8	3
																																ZI	Zona incerta	0.228	0.041	4	4	Brain section 12-Brain section 15	16.6	2.2
																																OTR+ astrocyte atlas summary - Female Rat - n = 4							non-astrocyte OTR	STD
																																Abbrev.	Brain region	Mean	SD	n	Images used	Approx. AP span	%
																																AA	Anterior amygdala	0.187	0.018	4	4	Brain section 10-Brain section 13	19.2	3.2
																																AC	Auditory cortex	0.2815	0.0289	4	6	Brain section 04-Brain section 09	7.5	2
																																AON	Anterior olfactory nucleus	0.272	0.024	3	4	Brain section 01-Brain section 04	28.9	4.4
OTR+ astrocytes (Female Rat) - n = 4																																BLA	Basolateral Amygdala	0.11	0.012	3	4	Brain section 12-Brain section 15	18.4	3.1
AP Image	AA	AC	AON	BLA	CA2	CeA	DTT	Hyp	IC	IL	LS	MC	MFBa	NAcc	NAs	NBM	NTS	OFC	PAG	PBN	Pir	PreBotC	PVT	S1	S2	SHy	VC	VMH	VTA	ZI		CA2	CA2 of Hippocampus	0.134	0.009	3	5	Brain section 12-Brain section 16	20.1	3.3
Brain section 01			0.2588				0.1812		0.1123									0.0171			0.0267											CeA	Central Amygdala	0.165	0.016	3	3	Brain section 13-Brain section 15	22.2	3.9
Brain section 02			0.2852				0.2019		0.1154	0.074		0						0.0807			0.0581											DTT	Dorsal tenia tacta	0.195	0.025	3	5	Brain section 01-Brain section 05	14.3	2.8
Brain section 03			0.2474				0.2088		0.1093	0.086		0.0026						0			0.0309			0								Hyp	Hypothalamus	0.216	0.021	3	8	Brain section 08-Brain section 15	25.5	4.2
Brain section 04		0.2656	0.1516				0.1284		0.1359	0.1337		0.0223		0.1209	0.1846	0.1986		2.87%			0.1138			0								IC	Insular Cortex	0.12	0.014	3	16	Brain section 01-Brain section 16	11.5	2.5
Brain section 05		0.2847					0.0568		0.1844	0.0338	0.213	0		0.1294	0.2031	0.2118		0.0044			0.0962			0								IL	Infralimbic Cortex	0.08	0.011	3	4	Brain section 02-Brain section 05	26.8	2.9
Brain section 06		0.2942							0.0533		0.3055	0.0165		0.1337	0.2123	0.1347					0.0823			0.0413	0							LS	Lateral Septum	0.23	0.031	3	6	Brain section 05-Brain section 10	24.3	4.1
Brain section 07		0.195							0.0867		28.46	0		0.1821	0.283						0.1743			0.0218	0							MC	Motor cortex	0.002	7e-05	4	6	Brain section 02-Brain section 07	7.1	1.9
Brain section 08		0.2393						0.2045	0.0274		0.2436			0.1104	0.1388						0.0587			0.0276	0		0.182					MBFa	Medial forebrain bundle a	0.19	0.0214	4	2	Brain section 10-Brain section 11	6.6	1.8
Brain section 09		0.2604						0.2144	0.1592		0.1502			0.0632	0.0911						0.1425			0.0044	0.0286	0.1486	0.1944					NAcc	Nucleus accumbens core	0.128	0.013	3	6	Brain section 04-Brain section 09	9.5	2.4
Brain section 10	0.1771							0.221	0.1484		0.0943		27.23%								0.0287			0.0154	0.0127	0.2931	0.2705					NAs	Nucleus accumbens shell	0.2	0.028	3	6	Brain section 04-Brain section 09	11.8	2.5
Brain section 11	0.1969							0.2243	0.128				0.1405								0.0882			0.0055	0.0587		0.2005					NBM	Nucleus basalis of Meynert	0.203	0.016	3	3	Brain section 04-Brain section 06	8.5	2
Brain section 12	0.2042			0.1034	0.129			0.2082	0.1728												0.0953		0.0923	0	0.0333		0.09			0.2152		NTS	Nucleus Tractus Solitaris	0.2146	0.03347	4	2	Brain section 15-Brain section 16	17.9	3
Brain section 13	0.0803			0.1405	0.1365	0.1606		0.1273	0.2248												0.0466		0.1835	0	0.0369		0.1372	0.0452		0.2811		OFC	Olfactory cortex	0.0208	0.0081	4	5	Brain section 01-Brain section 05	13.4	2.7
Brain section 14				0.0926	0.139	0.1738		0.1838	0.1382												0.0282		0.2042	0	0			0.0977		0.2328		PAG	Periaqueductal Gray	0.135	0.015	3	2	Brain section 15-Brain section 16	21.9	3.4
Brain section 15				0.1083	0.0872	0.0827		0.1525	0.1628								0.2817		0.1828	0.229	0.0665	0.2524	0.1286	0.0154	0			0.1717	0.1944	0.184		PBN	Parabrachial Nucleus	0.1237	0.02763	4	2	Brain section 15-Brain section 16	18.2	3.1
Brain section 16					0.1117				0.0704								0.1583		0.1194	0.1118	0.0175	0.1753		0.0188	0				0.1512			Pir	Piriform Cortex	0.09	0.006	3	16	Brain section 01-Brain section 16	27.3	4.3
																																PreBotC	preBötzinger Complex	0.2705	0.03442	4	2	Brain section 15-Brain section 16	12.7	2.6
																																PVT	Paraventricular nucleus of the thalamus	0.173	0.019	4	4	Brain section 12-Brain section 15	25.9	4.2
																																S1	Somatosensory cortex 1	0.021	0.004	3	14	Brain section 03-Brain section 16	5.5	1.8
																																S2	Somatosensory cortex 2	0.032	0.004	3	11	Brain section 06-Brain section 16	6	1.8
																																SHy	Septohypothalamic nucleus	0.213	0.028	3	2	Brain section 09-Brain section 10	20.2	3.3
																																VC	Visual cortex	0.1923	0.0187	4	6	Brain section 08-Brain section 13	5.1	1.8
																																VMH	Ventromedial Hypothalamus	0.096	0.003	3	3	Brain section 13-Brain section 15	21.4	3.4
																																VTA	Vertral Tegmental Area	0.17	0.024	3	2	Brain section 15-Brain section 16	12.6	2.6
																																ZI	Zona incerta	0.224	0.016	4	4	Brain section 12-Brain section 15	14.7	2.8
																				Pearson r
																				r	0.3627
																				95% confidence interval	0,08089 to 0,5908
																				R squared	0.1315
																				P value
																				P (two-tailed)	0.0132
																				P value summary	*
																				Significant? (alpha = 0.05)	Yes
																				Number of XY Pairs	46
																				Best-fit values
																				Slope	0.3491
																				Y-intercept	10.37
																				X-intercept	-29.71
																				1/slope	2.865
																				Std. Error
																				Slope	0.1352
																				Y-intercept	2.538
																				95% Confidence Intervals
																				Slope	0,07655 to 0,6216
																				Y-intercept	5,254 to 15,49
																				X-intercept	-197,4 to -8,663
																				Goodness of Fit
																				R squared	0.1315
																				Sy.x	6.763
																				Is slope significantly non-zero?
																				F	6.664
																				DFn, DFd	1, 44
																				P value	0.0132
																				Deviation from zero?	Significant
																				Equation	Y = 0,3491*X + 10,37
																				Data
																				Number of X values	46
																				Maximum number of Y replicates	1
																				Total number of values	46
																				Number of missing values	0
