# Supplementary material for: A Brain‐Wide Atlas of Astrocytic Oxytocin Receptors Reveals a Glial Basis for Nucleus Accumbens Modulation of Affiliative Behavior
Source: Adv Sci (Weinh). 2026 Jun 4:e18450. Online ahead of print. doi: 10.1002/advs.202518450 (PMC13336011; doi:10.1002/advs.202518450)
Supplement: Supplementary file 3 — Supporting File 3: advs75812‐sup‐0003‐TablesS1–S6.xlsx. [file ADVS-9999-e18450-s003.xlsx]

## Sheet: Table 1
TABLE 1 : Numerical values and statistical analysis of data presented in Fig.1 and Extended Data Fig.1 (S1)
Figure	Sex	Groups tested	N	Unit	Mean	SEM	Test	p-value
1E Astrocytes per mm3	Male & Female (pooled)	S100b	68937 cells in 4 mice	N	17234.2	1143	One way ANOVA	0.0008
		GS	67173 cells in 4 mice		16793.2	1041
		GFAP	39829 cells in 4 mice		9957.25	690.5
1E OTR+ astrocytes	Male & Female (pooled)	S100b	68937 cells in 4 mice	%	17.1175	1.346	One way ANOVA	0.00082
		GS	67173 cells in 4 mice		18.3525	1.536
		GFAP	39829 cells in 4 mice		11.2957	0.8875
1F Astrocytes per mm3	Male & Female (pooled)	S100b	42043 cells in 4 rats	N	10422.6	974	One way ANOVA	0.1857
		GS	53371 cells in 4 rats		14355.2	882
		GFAP	60440 cells in 4 rats		13770.7	694
1F OTR+ astrocytes	Male & Female (pooled)	S100b	42043 cells in 4 rats	%	13.4452	0.9552	One way ANOVA	0.0074
		GS	53371 cells in 4 rats		19.0425	1.0432
		GFAP	60440 cells in 4 rats		16.5023	1.4451
S1A Overlap with manual analysis	Male & Female (pooled)	S100b	12 sections in 4 mice	%	88.83	1.426	One way ANOVA	< 0,0001
		GS	12 sections in 4 mice		88.83	2.828
		GFAP mRNA	12 sections in 4 mice		60.51	6.845
		GFAP protein	12 sections in 4 mice		96.34	0.7815
S1A Inter-animal variability	Male & Female (pooled)	Variance within group, GS	4 mice	%	8.44
		Variance within group, S100b	4 mice		6.31
		Variance within group, GFAP	4 mice		19.41
S1B Overlap with manual analysis	Male & Female (pooled)	S100b	12 sections in 4 rats	%	91.61	3.233	One way ANOVA	< 0,0001
		GS	12 sections in 4 rats		88.96	3.163
		GFAP mRNA	12 sections in 4 rats		57.03	2.105
		GFAP protein	12 sections in 4 rats		47.01	8.621
S1B Inter-animal variability	Male & Female (pooled)	Variance within group, GS	4 rats	%	13.94
		Variance within group, S100b	4 rats		12.37
		Variance within group, GFAP mRNA	4 rats		43.55
		Variance within group, GFAP protein	4 rats		7.16
S1D OTR+ astrocyte	Male & Female (pooled)			%			T-test	0.0027
		GFAP mRNA	4 rats		13.98	0.9748
		GFAP protein	4 rats		22.99	1.559

## Sheet: Table 2
TABLE 2 : Numerical values and statistical analysis of data presented in Fig.2 and Extended Data Fig.2 (S2)
Figure	Sex	Groups tested	N	Unit	Mean	SD	Test	p-value
2C OTR+ astrocytes	Male/Female	GFAP	4, 4	%	CeA: 16.33 , Nac: 25.83 , LS: 20.97	1.74, 2.04, 2.83
		Aldh1	4, 4		CeA: 18.54 , Nac: 27.04 , LS: 22.17	1.66, 2.74, 1.90
		GS	4, 4		CeA: 20.84 , Nac: 26.07 , LS: 23.50	2.12, 1.44, 1.86
2D Mice OTR+ astrocytes	Male	Anterior olfactory nucleus	4	%	0.264	0.022	One-way ANOVA, post hoc testing by Tukey	0.107
		CA2 of Hippocampus			0.241	0.013		0.129
		Central Amygdala			0.192	0.007		0.154
		Hypothalamus			0.231	0.017		0.176
		Infralimbic Cortex			0.201	0.014		p<0.0001
		Lateral Septum			0.292	0.024		0.198
		Nucleus accumbens core			0.262	0.021		0.083
		Parabrachial Nucleus			0.161	0.0388		0.221
		Paraventricular nucleus of the thalamus			0.242	0.021		0.245
		Ventromedial Hypothalamus			0.396	0.036		0.268
2E Mice OTR+ astrocytes	Female	Anterior olfactory nucleus	4	%	0.221	0.023	One-way ANOVA, post hoc testing by Tukey	0.107
		CA2 of Hippocampus			0.172	0.02		0.129
		Central Amygdala			0.142	0.012		0.154
		Hypothalamus			0.162	0.02		0.176
		Infralimbic Cortex			0.244	0.017		p<0.0001
		Lateral Septum			0.341	0.026		0.198
		Nucleus accumbens core			0.321	0.024		0.083
		Parabrachial Nucleus			0.1506	0.05341		0.221
		Paraventricular nucleus of the thalamus			0.194	0.009		0.245
		Ventromedial Hypothalamus			0.132	0.021		0.268
2F Rats OTR+ astrocytes	Male	Anterior amygdala	4	%	0.177	0.018	One-way ANOVA, post hoc testing by Tukey	0.245
		Auditory cortex			0.1744	0.0204		<0.0001
		Anterior olfactory nucleus			0.334	0.048		0.576
		Basolateral Amygdala			0.16	0.021		0.291
		CA2 of Hippocampus			0.194	0.025		0.862
		Central Amygdala			0.178	0.015		0.835
		Dorsal tenia tacta			0.221	0.047		0.917
		Hypothalamus			0.194	0.024		0.129
		Insular Cortex			0.1	0.011		0.889
		Infralimbic Cortex			0.16	0.02		0.592
		Lateral Septum			0.2	0.029		0.268
		Motor cortex			0.017	0.00034		0.723
		Medial forebrain bundle a			0.205	0.0368		0.651
		Nucleus accumbens core			0.11	0.009		0.221
		Nucleus accumbens shell			0.185	0.014		0.304
		Nucleus basalis of Meynert			0.218	0.027		0.654
		Nucleus tractus basalis			0.2297	0.01878		0.576
		Olfactory cortex			0.0471	0.0104		0.582
		Periaqueductal Gray			0.173	0.013		0.537
		Parabrachial Nucleus			0.1079	0.01954		0.835
		Piriform Cortex			0.095	0.008		0.314
		preBötzinger Complex			0.254	0.03941		0.703
		Paraventricular nucleus of the thalamus			0.241	0.053		0.198
		Somatosensory cortex 1			0.074	0.017		0.154
		Somatosensory cortex 2			0.042	0.008		0.601
		Septohypothalamic nucleus			0.163	0.038		0.626
		Visual cortex			0.1548	0.0236		0.621
		Ventromedial Hypothalamus			0.347	0.031		p<0.0001
		Vertral Tegmental Area			0.23	0.024		0.083
		Zona incerta			0.228	0.041		0.361
2G Rats OTR+ astrocytes	Female	Anterior amygdala	4	%	0.187	0.018	One-way ANOVA, post hoc testing by Tukey	0.245
		Auditory cortex			0.2815	0.0289		<0.0001
		Anterior olfactory nucleus			0.272	0.024		0.576
		Basolateral Amygdala			0.11	0.012		0.291
		CA2 of Hippocampus			0.134	0.009		0.862
		Central Amygdala			0.165	0.016		0.835
		Dorsal tenia tacta			0.195	0.025		0.917
		Hypothalamus			0.216	0.021		0.129
		Insular Cortex			0.12	0.014		0.889
		Infralimbic Cortex			0.08	0.011		0.592
		Lateral Septum			0.23	0.031		0.268
		Motor cortex			0.002	7e-05		0.723
		Medial forebrain bundle a			0.19	0.0214		0.651
		Nucleus accumbens core			0.128	0.013		0.221
		Nucleus accumbens shell			0.2	0.028		0.304
		Nucleus basalis of Meynert			0.203	0.016		0.654
		Nucleus tractus basalis			0.2146	0.03347		0.576
		Olfactory cortex			0.0208	0.0081		0.582
		Periaqueductal Gray			0.135	0.015		0.537
		Parabrachial Nucleus			0.1237	0.02763		0.835
		Piriform Cortex			0.09	0.006		0.314
		preBötzinger Complex			0.2705	0.03442		0.703
		Paraventricular nucleus of the thalamus			0.173	0.019		0.198
		Somatosensory cortex 1			0.021	0.004		0.154
		Somatosensory cortex 2			0.032	0.004		0.601
		Septohypothalamic nucleus			0.213	0.028		0.626
		Visual cortex			0.1923	0.0187		0.621
		Ventromedial Hypothalamus			0.096	0.003		p<0.0001
		Vertral Tegmental Area			0.17	0.024		0.083
		Zona incerta			0.224	0.016		0.361

## Sheet: Table 3
TABLE 3 : Numerical values and statistical analysis of data presented in Fig.3 and Extended Data Fig.3 (S3 & S4)
Figure	Data tested	Groups tested		N	Unit	Mean	SEM	Test	Paired or Unpaired ?	T-val (t) or Mann-Whitney U (MWU) or W-val (W)	p-value
3E Proportion of responsive cells to TGOT	CeA	Male		87 cells over 12 slices from 8 rats	%	62.996	8.78924	Mann-Witney Male vs Female	Unpaired	MWU = 149,5	0.3263
		Female		90 cells over 31 slices from 3 rats		52.6882	6.12722
3G Calcium transient frequency	Baseline	Male		87 cells over 12 slices from 8 rats	mHz	2.55102	0.685777	Mann-Witney Male vs Female	Unpaired	MWU = 985,5	0.1087
		Female		90 cells over 31 slices from 3 rats		1.59574	0.591068
S3B Width	Baseline	Male		87 cells over 12 slices from 8 rats	s	9.61042	1.03853	Mann-Witney Male vs Female	Unpaired	MWU = 55,5	0.6202
		Female		90 cells over 31 slices from 3 rats		10.0417	2.47101
S3B Rise	Baseline	Male		87 cells over 12 slices from 8 rats	au/s	5.02674	1.39377	Mann-Witney Male vs Female	Unpaired	MWU = 22	0.0087
		Female		90 cells over 31 slices from 3 rats		0.821413	0.201043
S3B Decay	Baseline	Male		87 cells over 12 slices from 8 rats	au/s	2.81955	0.460488	Mann-Witney Male vs Female	Unpaired	MWU = 16	0.0022
		Female		90 cells over 31 slices from 3 rats		0.711247	0.150609
3F & 3H AUC	TGOT effect	Male	Baseline	87 cells over 12 slices from 8 rats	au	1240.22	200.858	Wilcoxon TGOT effect	Paired	W = 1207	<0,0001
			TGOT			4386.03	545.82
		Female	Baseline	90 cells over 31 slices from 3 rats		198.872	29.8973	Wilcoxon TGOT effect	Paired	W = 1126	<0,0001
			TGOT			816.502	115.182
3F & 3H AUC (norm. to baseline)	Male VS Female	Male		87 cells over 12 slices from 8 rats	/	4.42312	0.396902	Mann-Witney Male vs Female	Unpaired	MWU = 1122	0.831
		Female		90 cells over 31 slices from 3 rats		5.055	0.601246
3F & 3H Ca2+ transient freq.	TGOT effect	Male	Baseline	87 cells over 12 slices from 8 rats	mHz	2.55102	0.685777	Wilcoxon TGOT effect	Paired	W = 1139	<0,0001
			TGOT			9.62787	0.696043
		Female	Baseline	90 cells over 31 slices from 3 rats		1.59574	0.591068	Wilcoxon TGOT effect	Paired	W = 1090	<0,0001
			TGOT			7.90838	0.571657
3F & 3H Ca2+ transient freq. (norm. to baseline)	Male VS Female	Male		87 cells over 12 slices from 8 rats	/	6.44581	0.752079	Mann-Witney Male vs Female	Unpaired	MWU = 1096	0.6829
		Female		90 cells over 31 slices from 3 rats		6.08236	0.544891
3F & S3C Height	TGOT effect	Male	Baseline	87 cells over 12 slices from 8 rats	dF/F0	55.2041	11.9681	Wilcoxon TGOT effect	Paired	W = 6	0.8999
			TGOT			51.0254	6.2272
		Female	Baseline	90 cells over 31 slices from 3 rats		10.811	2.31399	Wilcoxon TGOT effect	Paired	W = 6	0.7422
			TGOT			12.2307	2.27125
3F & S3C Height (norm. to baseline)	Male VS Female	Male		87 cells over 12 slices from 8 rats	/	1.32605	0.182623	Mann-Witney Male vs Female	Unpaired	MWU = 63	0.9761
		Female		90 cells over 31 slices from 3 rats		1.22832	0.201023
3F & S3C Width	TGOT effect	Male	Baseline	87 cells over 12 slices from 8 rats	s	9.61042	1.03853	Wilcoxon TGOT effect	Paired	W = 122	0.0006
			TGOT			19.4239	1.37738
		Female	Baseline	90 cells over 31 slices from 3 rats		10.0417	2.47101	Wilcoxon TGOT effect	Paired	W = 34	0.0156
			TGOT			20.8134	2.49302
3F & S3C Width (norm. to baseline)	Male VS Female	Male		87 cells over 12 slices from 8 rats	/	2.29059	0.214944	T-test Male vs Female	Unpaired	t = 0,4700	0.643
		Female		90 cells over 31 slices from 3 rats		2.47398	0.34783
3F & S3C Rise	TGOT effect	Male	Baseline	87 cells over 12 slices from 8 rats	au/s	5.02674	1.39377	Wilcoxon TGOT effect	Paired	W = -24	0.5619
			TGOT			2.53132	0.400313
		Female	Baseline	90 cells over 31 slices from 3 rats		0.821413	0.201043	Wilcoxon TGOT effect	Paired	W = -34	0.0156
			TGOT			0.49765	0.0864244
3F & S3C Rise (norm. to baseline)	Male VS Female	Male		87 cells over 12 slices from 8 rats	/	1.18311	0.269197	Mann-Witney Male vs Female	Unpaired	MWU = 49	0.3826
		Female		90 cells over 31 slices from 3 rats		0.700034	0.0970978
3F & S3C Decay	TGOT effect	Male	Baseline	87 cells over 12 slices from 8 rats	au/s	-2.81955	0.460488	Wilcoxon TGOT effect	Paired	W = 112	0.0021
			TGOT			-1.52006	0.222646
		Female	Baseline	90 cells over 31 slices from 3 rats		-0.711247	0.150609	Paired T-test TGOT effect	Paired	t = 3,213	0.0148
			TGOT			-0.31862	0.0354301
3F & S3C Decay (norm. to baseline)	Male VS Female	Male		87 cells over 12 slices from 8 rats	/	0.736873	0.130777	Mann-Witney Male vs Female	Unpaired	MWU = 57	0.6968
		Female		90 cells over 31 slices from 3 rats		0.558585	0.0924626
3F & S3C Area	TGOT effect	Male	Baseline	87 cells over 12 slices from 8 rats	au	1083.66	252.271	Wilcoxon TGOT effect	Paired	W = 122	0.0006
			TGOT			2322.55	358.931
		Female	Baseline	90 cells over 31 slices from 3 rats		196.707	35.4588	Paired T-test TGOT effect	Paired	t = 3,069	0.0181
			TGOT			532.058	140.534
3F & S3C Area (norm. to baseline)	Male VS Female	Male		87 cells over 12 slices from 8 rats	/	3.47533	0.673001	T-test Male vs Female	Unpaired	t = 0,8391	0.4104
		Female		90 cells over 31 slices from 3 rats		2.63259	0.414955
3M Proportion of responsive cells to TGOT	LS	Male		63 cells over 14 slices from 5 rats	%	22.3551	7.7882	Mann-Witney Male vs Female	Unpaired	MWU = 77,5	0.1422
		Female		63 cells over 16 slices from 3 rats		37.9464	8.38698
3O Calcium transient frequency	Baseline	Male		63 cells over 14 slices from 5 rats	mHz	0.294118	0.294118	Mann-Witney Male vs Female	Unpaired	MWU = 93,5	0.0029
		Female		63 cells over 16 slices from 3 rats		4.52381	1.2866
S3E Width	Baseline	Male		63 cells over 14 slices from 5 rats	s	22	/	Statistique test can't be opparated (Not enought male responsive cell)
		Female		63 cells over 16 slices from 3 rats		11.7917	3.23379
S3E Rise	Baseline	Male		63 cells over 14 slices from 5 rats	au/s	0.749692	/	Statistique test can't be opparated (Not enought male responsive cell)
		Female		63 cells over 16 slices from 3 rats		2.52478	0.762407
S3E Decay	Baseline	Male		63 cells over 14 slices from 5 rats	au/s	0.142414	/	Statistique test can't be opparated (Not enought male responsive cell)
		Female		63 cells over 16 slices from 3 rats		1.91436	0.593448
3N & 3P AUC	TGOT effect	Male	Baseline	63 cells over 14 slices from 5 rats	au	289.071	53.5118	Wilcoxon TGOT effect	Paired	W = 137	0.0004
			TGOT			647.983	110.25
		Female	Baseline	63 cells over 16 slices from 3 rats		798.029	179.607	Wilcoxon TGOT effect	Paired	W = 209	<0,0001
			TGOT			2285.19	534.072
3N & 3P AUC (norm. to baseline)	Male VS Female	Male		63 cells over 14 slices from 5 rats	/	2.39051	0.362598	Mann-Witney Male vs Female	Unpaired	MWU = 137	0.2317
		Female		63 cells over 16 slices from 3 rats		3.14089	0.450612
3N & 3P Ca2+ transient freq.	TGOT effect	Male	Baseline	63 cells over 14 slices from 5 rats	mHz	0.294118	0.294118	Wilcoxon TGOT effect	Paired	W = 153	0.0001
			TGOT			4.79334	0.670776
		Female	Baseline	63 cells over 16 slices from 3 rats		4.52381	1.2866	Wilcoxon TGOT effect	Paired	W = 185	0.0006
			TGOT			10.1433	1.25913
3N & 3P Ca2+ transient freq. (norm. to baseline)	Male VS Female	Male		63 cells over 14 slices from 5 rats	/	4.32242	0.603984	Mann-Witney Male vs Female	Unpaired	MWU = 158,5	0.8982
		Female		63 cells over 16 slices from 3 rats		4.47031	0.908209
3N & S3F Height	TGOT effect	Male	Baseline	63 cells over 14 slices from 5 rats	dF/F0	11.2328	/	Statistique test can't be opparated (Not enought male responsive cell)
			TGOT			7.20097	/
		Female	Baseline	63 cells over 16 slices from 3 rats		25.5564	6.75255	Paired T-test TGOT effect	Paired	t = 0,8670	0.4063
			TGOT			28.3264	6.12078
3N & S3F Height (norm. to baseline)	Male VS Female	Male		63 cells over 14 slices from 5 rats	/	0.641065	/	Statistique test can't be opparated (Not enought male responsive cell)
		Female		63 cells over 16 slices from 3 rats		1.63332	0.284988
3N & S3F Width	TGOT effect	Male	Baseline	63 cells over 14 slices from 5 rats	s	22	/	Statistique test can't be opparated (Not enought male responsive cell)
			TGOT			20.1429	/
		Female	Baseline	63 cells over 16 slices from 3 rats		11.7917	3.23379	Wilcoxon TGOT effect	Paired	W = 52	0.0186
			TGOT			22.8504	3.86123
3N & S3F Width (norm. to baseline)	Male VS Female	Male		63 cells over 14 slices from 5 rats	/	0.915584	/	Statistique test can't be opparated (Not enought male responsive cell)
		Female		63 cells over 16 slices from 3 rats		2.38914	0.299172
3N & S3F Rise	TGOT effect	Male	Baseline	63 cells over 14 slices from 5 rats	au/s	0.749692	/	Statistique test can't be opparated (Not enought male responsive cell)
			TGOT			0.341645	/
		Female	Baseline	63 cells over 16 slices from 3 rats		2.52478	0.762407	Wilcoxon TGOT effect	Paired	W = -54	0.0137
			TGOT			1.56287	0.428569
3N & S3F Rise (norm. to baseline)	Male VS Female	Male		63 cells over 14 slices from 5 rats	/	0.455713	/	Statistique test can't be opparated (Not enought male responsive cell)
		Female		63 cells over 16 slices from 3 rats		0.759971	0.0947049
3N & S3F Decay	TGOT effect	Male	Baseline	63 cells over 14 slices from 5 rats	au/s	-0.142414	/	Statistique test can't be opparated (Not enought male responsive cell)
			TGOT			-0.259223	/
		Female	Baseline	63 cells over 16 slices from 3 rats		-1.91436	0.593448	Wilcoxon TGOT effect	Paired	W = 46	0.042
			TGOT			-1.16021	0.345241
3N & S3F Decay (norm. to baseline)	Male VS Female	Male		63 cells over 14 slices from 5 rats	/	1.82021	/	Statistique test can't be opparated (Not enought male responsive cell)
		Female		63 cells over 16 slices from 3 rats		0.832824	0.207345
3N & S3F Area	TGOT effect	Male	Baseline	63 cells over 14 slices from 5 rats	au	476.53	/	Statistique test can't be opparated (Not enought male responsive cell)
			TGOT			333.053	/
		Female	Baseline	63 cells over 16 slices from 3 rats		446.983	144.811	Wilcoxon TGOT effect	Paired	W = 52	0.0186
			TGOT			1050.4	173.037
3N & S3F Area (norm. to baseline)	Male VS Female	Male		63 cells over 14 slices from 5 rats	/	0.698914	/	Statistique test can't be opparated (Not enought male responsive cell)
		Female		63 cells over 16 slices from 3 rats		4.86101	1.13517
3U Proportion of responsive cells to TGOT	CA2	Male		69 cells over 15 slices from 5 rats	%	38.4329	7.44624	Mann-Witney Male vs Female	Unpaired	MWU = 136	0.829
		Female		114 cells over 19 slices from 3 rats		35.1739	5.48532
3W Calcium transient frequency	Baseline	Male		69 cells over 15 slices from 5 rats	mHz	0.652174	0.35901	Mann-Witney Male vs Female	Unpaired	MWU = 448	0.8325
		Female		114 cells over 19 slices from 3 rats		1	0.408248
S3H Width	Baseline	Male		69 cells over 15 slices from 5 rats	s	5	1	Mann-Witney Male vs Female	Unpaired	MWU = 8,5	0.9643
		Female		114 cells over 19 slices from 3 rats		5.375	1.19678
S3H Rise	Baseline	Male		69 cells over 15 slices from 5 rats	au/s	2.74789	0.18305	T-test Male vs Female	Unpaired	t = 0,7117	0.4997
		Female		114 cells over 19 slices from 3 rats		3.86	1.06434
S3H Decay	Baseline	Male		69 cells over 15 slices from 5 rats	au/s	2.38155	0.134306	T-test Male vs Female	Unpaired	t = 0,5987	0.5682
		Female		114 cells over 19 slices from 3 rats		3.00954	0.713978
3V & 3X AUC	TGOT effect	Male	Baseline	69 cells over 15 slices from 5 rats	au	369.147	55.4423	Wilcoxon TGOT effect	Paired	W = 252	<0,0001
			TGOT			764.978	180.075
		Female	Baseline	114 cells over 19 slices from 3 rats		641.562	108.14	Wilcoxon TGOT effect	Paired	W = 820	<0,0001
			TGOT			2137.71	318.855
3V & 3X AUC (norm. to baseline)	Male VS Female	Male		69 cells over 15 slices from 5 rats	/	2.05158	0.249532	Mann-Witney Male vs Female	Unpaired	MWU = 220	0.0005
		Female		114 cells over 19 slices from 3 rats		3.86297	0.407344
3V & 3X Ca2+ transient freq.	TGOT effect	Male	Baseline	69 cells over 15 slices from 5 rats	mHz	0.652174	0.35901	Wilcoxon TGOT effect	Paired	W = 276	<0,0001
			TGOT			6.5264	0.808031
		Female	Baseline	114 cells over 19 slices from 3 rats		1	0.408248	Wilcoxon TGOT effect	Paired	W = 818	<0,0001
			TGOT			8.18442	0.815776
3V & 3X Ca2+ transient freq. (norm. to baseline)	Male VS Female	Male		69 cells over 15 slices from 5 rats	/	5.28328	0.708581	Mann-Witney Male vs Female	Unpaired	MWU = 376,5	0.232
		Female		114 cells over 19 slices from 3 rats		6.63688	0.743559
3V & S3I Height	TGOT effect	Male	Baseline	69 cells over 15 slices from 5 rats	dF/F0	22.3075	2.38582	Paired T-test TGOT effect	Paired	t = 0,4608	0.6902
			TGOT			24.376	2.1292
		Female	Baseline	114 cells over 19 slices from 3 rats		35.1157	10.2928	Paired T-test TGOT effect	Paired	t = 0,7413	0.4918
			TGOT			39.1863	8.50256
3V & S3I Height (norm. to baseline)	Male VS Female	Male		69 cells over 15 slices from 5 rats	/	1.13428	0.194887	Mann-Witney Male vs Female	Unpaired	MWU = 7	0.7143
		Female		114 cells over 19 slices from 3 rats		1.36616	0.206701
3V & S3I Width	TGOT effect	Male	Baseline	69 cells over 15 slices from 5 rats	s	5	1	Wilcoxon TGOT effect	Paired	W = 4	0.5
			TGOT			7.2037	1.37374
		Female	Baseline	114 cells over 19 slices from 3 rats		5.375	1.19678	Wilcoxon TGOT effect	Paired	W = 21	0.0312
			TGOT			9.78829	2.34174
3V & S3I Width (norm. to baseline)	Male VS Female	Male		69 cells over 15 slices from 5 rats	/	1.58664	0.477861	T-test Male vs Female	Unpaired	t = 0,6613	0.529559
		Female		114 cells over 19 slices from 3 rats		1.92847	0.28108
3V & S3I Rise	TGOT effect	Male	Baseline	69 cells over 15 slices from 5 rats	au/s	2.74789	0.18305	Paired T-test TGOT effect	Paired	t = 0,2790	0.8065
			TGOT			2.6547	0.325517
		Female	Baseline	114 cells over 19 slices from 3 rats		3.86	1.06434	Paired T-test TGOT effect	Paired	t = 0,8359	0.4413
			TGOT			3.42085	0.835951
3V & S3I Rise (norm. to baseline)	Male VS Female	Male		69 cells over 15 slices from 5 rats	/	0.969947	0.119075	T-test Male vs Female	Unpaired	t = 0,009780	0.99247
		Female		114 cells over 19 slices from 3 rats		0.971707	0.110759
3V & S3I Decay	TGOT effect	Male	Baseline	69 cells over 15 slices from 5 rats	au/s	-2.38155	0.134306	Paired T-test TGOT effect	Paired	t = 2,310	0.1471
			TGOT			-1.67411	0.223099
		Female	Baseline	114 cells over 19 slices from 3 rats		-3.00954	0.713978	Paired T-test TGOT effect	Paired	t = 1,546	0.1828
			TGOT			-2.44725	0.505949
3V & S3I Decay (norm. to baseline)	Male VS Female	Male		69 cells over 15 slices from 5 rats	/	0.712833	0.121601	T-test Male vs Female	Unpaired	t = 1,058	0.325228
		Female		114 cells over 19 slices from 3 rats		0.846873	0.0673362
3V & S3I Area	TGOT effect	Male	Baseline	69 cells over 15 slices from 5 rats	au	221.154	58.0906	Wilcoxon TGOT effect	Paired	W = 4	0.5
			TGOT			370.613	75.9297
		Female	Baseline	114 cells over 19 slices from 3 rats		470.017	174.28	Paired T-test TGOT effect	Paired	t = 2,189	0.0802
			TGOT			755.903	203.234
3V & S3I Area (norm. to baseline)	Male VS Female	Male		69 cells over 15 slices from 5 rats	/	1.97049	0.678777	T-test Male vs Female	Unpaired	t = 0,5754	0.583018
		Female		114 cells over 19 slices from 3 rats		2.56337	0.635029
S4E Proportion of responsive cells to TGOT	VMH	Male		439 cells over 26 slices from 3 rats	%	34.7481	2.55651	Mann-Witney Male vs Female	Unpaired	MWU = 143	0.0526
		Female		231 cells over 17 slices from 3 rats		28.7688	2.3397
S4G Calcium transient frequency	Baseline	Male		439 cells over 26 slices from 3 rats	mHz	0.886076	0.176864	Mann-Witney Male vs Female	Unpaired	MWU = 4814	0.3761
		Female		231 cells over 17 slices from 3 rats		0.625	0.236228
S4K Width	Baseline	Male		439 cells over 26 slices from 3 rats	s	12.68	2.51295	Mann-Witney Male vs Female	Unpaired	MWU = 58	0.185
		Female		231 cells over 17 slices from 3 rats		6.82143	1.40653
S4K Rise	Baseline	Male		439 cells over 26 slices from 3 rats	au/s	2.21588	0.380891	Mann-Witney Male vs Female	Unpaired	MWU = 70	0.447
		Female		231 cells over 17 slices from 3 rats		1.84471	0.889045
S4K Decay	Baseline	Male		439 cells over 26 slices from 3 rats	au/s	1.9199	0.362725	Mann-Witney Male vs Female	Unpaired	MWU = 87	> 0,99
		Female		231 cells over 17 slices from 3 rats		2.03729	0.979676
S4F & S4H AUC	TGOT effect	Male	Baseline	439 cells over 26 slices from 3 rats	au	637.449	54.8113	Wilcoxon TGOT effect	Paired	W = 11413	<0,0001
			TGOT			1387.52	116.504
		Female	Baseline	231 cells over 17 slices from 3 rats		412.895	144.493	Wilcoxon TGOT effect	Paired	W = 1684	<0,0001
			TGOT			561.276	69.2073
S4F & S4H AUC (norm. to baseline)	Male VS Female	Male		439 cells over 26 slices from 3 rats	/	2.40242	0.107246	Mann-Witney Male vs Female	Unpaired	MWU = 4589	0.2826
		Female		231 cells over 17 slices from 3 rats		2.13167	0.130852
S4F & S4H Ca2+ transient freq.	TGOT effect	Male	Baseline	439 cells over 26 slices from 3 rats	mHz	0.886076	0.176864	Wilcoxon TGOT effect	Paired	W = 12341	<0,0001
			TGOT			6.58698	0.265203
		Female	Baseline	231 cells over 17 slices from 3 rats		0.625	0.236228	Wilcoxon TGOT effect	Paired	W = 1966	<0,0001
			TGOT			5.58435	0.397317
S4F & S4H Ca2+ transient freq. (norm. to baseline)	Male VS Female	Male		439 cells over 26 slices from 3 rats	/	5.28135	0.252487	Mann-Witney Male vs Female	Unpaired	MWU = 4867	0.6595
		Female		231 cells over 17 slices from 3 rats		4.7601	0.298013
S4F & S4L Height	TGOT effect	Male	Baseline	439 cells over 26 slices from 3 rats	dF/F0	27.2759	3.85069	Wilcoxon TGOT effect	Paired	W = 109	0.1485
			TGOT			31.7152	3.6792
		Female	Baseline	231 cells over 17 slices from 3 rats		17.9801	6.50209	Wilcoxon TGOT effect	Paired	W = 6	0.6875
			TGOT			19.0485	5.85972
S4F & S4L Height (norm. to baseline)	Male VS Female	Male		439 cells over 26 slices from 3 rats	/	1.41166	0.144318	Mann-Witney Male vs Female	Unpaired	MWU = 78	0.6882
		Female		231 cells over 17 slices from 3 rats		1.22023	0.160261
S4F & S4L Width	TGOT effect	Male	Baseline	439 cells over 26 slices from 3 rats	s	12.68	2.51295	Wilcoxon TGOT effect	Paired	W = 67	0.381
			TGOT			12.2743	1.28116
		Female	Baseline	231 cells over 17 slices from 3 rats		6.82143	1.40653	Wilcoxon TGOT effect	Paired	W = 22	0.0781
			TGOT			32.9012	24.5334
S4F & S4L Width (norm. to baseline)	Male VS Female	Male		439 cells over 26 slices from 3 rats	/	1.45445	0.184527	Mann-Witney Male vs Female	Unpaired	MWU = 61	0.242
		Female		231 cells over 17 slices from 3 rats		3.46717	1.88613
S4F & S4L Rise	TGOT effect	Male	Baseline	439 cells over 26 slices from 3 rats	au/s	2.21588	0.380891	Wilcoxon TGOT effect	Paired	W = 89	0.2411
			TGOT			2.33343	0.368577
		Female	Baseline	231 cells over 17 slices from 3 rats		1.84471	0.889045	Wilcoxon TGOT effect	Paired	W = -8	0.5781
			TGOT			1.33201	0.583452
S4F & S4L Rise (norm. to baseline)	Male VS Female	Male		439 cells over 26 slices from 3 rats	/	1.42298	0.222805	Mann-Witney Male vs Female	Unpaired	MWU = 74	0.5616
		Female		231 cells over 17 slices from 3 rats		1.1637	0.333969
S4F & S4L Decay	TGOT effect	Male	Baseline	439 cells over 26 slices from 3 rats	au/s	-1.9199	0.362725	Wilcoxon TGOT effect	Paired	W = -25	0.751
			TGOT			-1.85066	0.298224
		Female	Baseline	231 cells over 17 slices from 3 rats		-2.03729	0.979676	Wilcoxon TGOT effect	Paired	W = 24	0.0469
			TGOT			-1.10962	0.409633
S4F & S4L Decay (norm. to baseline)	Male VS Female	Male		439 cells over 26 slices from 3 rats	/	1.42039	0.256696	Mann-Witney Male vs Female	Unpaired	MWU = 36	0.0175
		Female		231 cells over 17 slices from 3 rats		0.686297	0.148433
S4F & S4L Area	TGOT effect	Male	Baseline	439 cells over 26 slices from 3 rats	au	579.407	124.883	Wilcoxon TGOT effect	Paired	W = 117	0.1199
			TGOT			728.543	101.623
		Female	Baseline	231 cells over 17 slices from 3 rats		196.133	51.5643	Wilcoxon TGOT effect	Paired	W = 24	0.0469
			TGOT			1306.95	1004.66
S4F & S4L Area (norm. to baseline)	Male VS Female	Male		439 cells over 26 slices from 3 rats	/	2.39096	0.465273	Mann-Witney Male vs Female	Unpaired	MWU = 64	0.3018
		Female		231 cells over 17 slices from 3 rats		4.61461	2.52836

## Sheet: Table 4
TABLE 4 : Numerical values and statistical analysis of data presented in Fig.4 and Extended Data Fig.4 (S5)
Figure	Data tested	Groups tested		N	Unit	Mean	SEM	Test	Paired or Unpaired ?	T-val (t) or Mann-Whitney U (MWU) or W-val (W)	p-value
4E Proportion of responsive cells to TGOT	CeA	Male		54 cells over 13 slices from 3 mice	%	50.0458	6.39476	T-test Male vs Female	Unpaired	t = 1,535	0.1364
		Female		203 cells over 16 slices from 3 mice		38.518	4.34952
4G Calcium transient frequency	Baseline	Male		54 cells over 13 slices from 3 mice	mHz	1.92308	0.73782	Mann-Witney Male vs Female	Unpaired	MWU = 952	0.5957
		Female		203 cells over 16 slices from 3 mice		2.24359	0.414596
S5B Width	Baseline	Male		54 cells over 13 slices from 3 mice	s	10.7262	2.30458	Mann-Witney Male vs Female	Unpaired	MWU = 86	0.8378
		Female		203 cells over 16 slices from 3 mice		12.0673	2.17877
S5B Rise	Baseline	Male		54 cells over 13 slices from 3 mice	au/s	0.495871	0.103736	Mann-Witney Male vs Female	Unpaired	MWU = 27	0.0034
		Female		203 cells over 16 slices from 3 mice		3.48808	0.877913
S5B Decay	Baseline	Male		54 cells over 13 slices from 3 mice	au/s	0.392781	0.0605162	Mann-Witney Male vs Female	Unpaired	MWU = 16	0.0003
		Female		203 cells over 16 slices from 3 mice		2.28254	0.445613
4F & 4H AUC	TGOT effect	Male	Baseline	54 cells over 13 slices from 3 mice	au	230.04	51.1853	Wilcoxon TGOT effect	Paired	W = 349	<0,0001
			TGOT			736.4	167.387
		Female	Baseline	203 cells over 16 slices from 3 mice		1559.37	211.209	Wilcoxon TGOT effect	Paired	W = 2889	<0,0001
			TGOT			3667.72	476.437
4F & 4H AUC (norm. to baseline)	Male VS Female	Male		54 cells over 13 slices from 3 mice	/	2.9233	0.322477	Mann-Witney Male vs Female	Unpaired	MWU = 915	0.462
		Female		203 cells over 16 slices from 3 mice		2.84287	0.237709
4F & 4H Ca2+ transient freq.	TGOT effect	Male	Baseline	54 cells over 13 slices from 3 mice	mHz	1.92308	0.73782	Wilcoxon TGOT effect	Paired	W = 351	<0,0001
			TGOT			9.01743	1.16484
		Female	Baseline	203 cells over 16 slices from 3 mice		2.24359	0.414596	Wilcoxon TGOT effect	Paired	W = 3027	<0,0001
			TGOT			10.3371	0.564315
4F & 4H Ca2+ transient freq. (norm. to baseline)	Male VS Female	Male		54 cells over 13 slices from 3 mice	/	6.10876	1.11205	Mann-Witney Male vs Female	Unpaired	MWU = 924,5	0.503
		Female		203 cells over 16 slices from 3 mice		6.54375	0.536207
4F & S5C Height	TGOT effect	Male	Baseline	54 cells over 13 slices from 3 mice	dF/F0	6.92176	1.03015	Paired T-test TGOT effect	Paired	t = 4,227	0.0055
			TGOT			11.5502	1.75545
		Female	Baseline	203 cells over 16 slices from 3 mice		44.4403	9.38712	Wilcoxon TGOT effect	Paired	W = 71	0.3802
			TGOT			44.4416	6.56038
4F & S5C Height (norm. to baseline)	Male VS Female	Male		54 cells over 13 slices from 3 mice	/	1.74084	0.167552	T-test Male vs Female	Unpaired	t = 1,899	0.066839
		Female		203 cells over 16 slices from 3 mice		1.29681	0.112068
4F & S5C Width	TGOT effect	Male	Baseline	54 cells over 13 slices from 3 mice	s	10.7262	2.30458	Paired T-test TGOT effect	Paired	t = 1,692	0.1417
			TGOT			14.0969	1.4955
		Female	Baseline	203 cells over 16 slices from 3 mice		12.0673	2.17877	Wilcoxon TGOT effect	Paired	W = 155	0.0493
			TGOT			13.1465	0.900421
4F & S5C Width (norm. to baseline)	Male VS Female	Male		54 cells over 13 slices from 3 mice	/	1.56228	0.282388	Mann-Witney Male vs Female	Unpaired	MWU = 84	0.7796
		Female		203 cells over 16 slices from 3 mice		1.45363	0.147663
4F & S5C Rise	TGOT effect	Male	Baseline	54 cells over 13 slices from 3 mice	au/s	0.495871	0.103736	Paired T-test TGOT effect	Paired	t = 0,7579	0.4772
			TGOT			0.592124	0.102396
		Female	Baseline	203 cells over 16 slices from 3 mice		3.48808	0.877913	Wilcoxon TGOT effect	Paired	W = 13	0.8809
			TGOT			3.06836	0.450229
4F & S5C Rise (norm. to baseline)	Male VS Female	Male		54 cells over 13 slices from 3 mice	/	1.97033	0.997935	Mann-Witney Male vs Female	Unpaired	MWU = 90	0.9828
		Female		203 cells over 16 slices from 3 mice		1.6176	0.290454
4F & S5C Decay	TGOT effect	Male	Baseline	54 cells over 13 slices from 3 mice	au/s	-0.392781	0.0605162	Paired T-test TGOT effect	Paired	t = 0,8843	0.4105
			TGOT			-0.450932	0.0577947
		Female	Baseline	203 cells over 16 slices from 3 mice		-2.28254	0.445613	Wilcoxon TGOT effect	Paired	W = 57	0.4834
			TGOT			-2.08931	0.315837
4F & S5C Decay (norm. to baseline)	Male VS Female	Male		54 cells over 13 slices from 3 mice	/	1.40131	0.30864	Mann-Witney Male vs Female	Unpaired	MWU = 71	0.3989
		Female		203 cells over 16 slices from 3 mice		1.21709	0.139502
4F & S5C Area	TGOT effect	Male	Baseline	54 cells over 13 slices from 3 mice	au	161.032	55.8828	Wilcoxon TGOT effect	Paired	W = 28	0.0156
			TGOT			401.406	98.5
		Female	Baseline	203 cells over 16 slices from 3 mice		1022.23	238.712	Wilcoxon TGOT effect	Paired	W = 109	0.1731
			TGOT			1115.66	193.818
4F & S5C Area (norm. to baseline)	Male VS Female	Male		54 cells over 13 slices from 3 mice	/	3.10472	0.619706	Mann-Witney Male vs Female	Unpaired	MWU = 53	0.0994
		Female		203 cells over 16 slices from 3 mice		1.94964	0.272922
S5D Proportion of responsive cells to TGOT	CeA Souris (TGOT vs TGOT + dOVT)	Male CTRL		54 cells over 13 slices from 3 mice	%	50.05	6.395	T-test Male CTRL vs Male dOVT	Unpaired	t = 2,597	0.0172
		Male dOVT		48 cells over 9 slices from 5 mice		24.91	7.057
S5D Proportion of responsive cells to TGOT	LS	Male		54 cells over 14 slices from 4 mice	%	48.3929	10.5404	Mann-Witney Male vs Female	Unpaired	MWU = 119,5	0.0942
		Female		82 cells over 25 slices from 4 mice		27.4	6.29085
4O Calcium transient frequency	Baseline	Male		54 cells over 14 slices from 4 mice	mHz	2.5	0.851257	Mann-Witney Male vs Female	Unpaired	MWU = 351,5	0.8875
		Female		82 cells over 25 slices from 4 mice		2.5	0.821759
S5F Width	Baseline	Male		54 cells over 14 slices from 4 mice	s	12.3229	2.08776	T-test Male vs Female	Unpaired	t = 0,1564	0.8778
		Female		82 cells over 25 slices from 4 mice		12.9352	3.18325
S5F Rise	Baseline	Male		54 cells over 14 slices from 4 mice	au/s	0.834006	0.176558	Mann-Witney Male vs Female	Unpaired	MWU = 4	0.001
		Female		82 cells over 25 slices from 4 mice		3.09017	0.793276
S5F Decay	Baseline	Male		54 cells over 14 slices from 4 mice	au/s	0.812098	0.205108	T-test Male vs Female	Unpaired	t = 2,332	0.0341
		Female		82 cells over 25 slices from 4 mice		2.46553	0.641057
4N & 4P AUC	TGOT effect	Male	Baseline	54 cells over 14 slices from 4 mice	au	540.935	111.582	Wilcoxon TGOT effect	Paired	W = 292	<0,0001
			TGOT			1298.32	171.069
		Female	Baseline	82 cells over 25 slices from 4 mice		1658.4	433.006	Wilcoxon TGOT effect	Paired	W = 463	<0,0001
			TGOT			4309.61	860.674
4N & 4P AUC (norm. to baseline)	Male VS Female	Male		54 cells over 14 slices from 4 mice	/	3.58011	0.844331	Mann-Witney Male vs Female	Unpaired	MWU = 356	0.8518
		Female		82 cells over 25 slices from 4 mice		3.4105	0.429095
4N & 4P Ca2+ transient freq.	TGOT effect	Male	Baseline	54 cells over 14 slices from 4 mice	mHz	2.5	0.851257	Wilcoxon TGOT effect	Paired	W = 300	<0,0001
			TGOT			10.9006	0.93797
		Female	Baseline	82 cells over 25 slices from 4 mice		2.5	0.821759	Wilcoxon TGOT effect	Paired	W = 463	<0,0001
			TGOT			10.9602	0.945638
4N & 4P Ca2+ transient freq. (norm. to baseline)	Male VS Female	Male		54 cells over 14 slices from 4 mice	/	6.9097	0.927547	Mann-Witney Male vs Female	Unpaired	MWU = 348,5	0.8455
		Female		82 cells over 25 slices from 4 mice		6.98435	0.893799
4N & S5G Height	TGOT effect	Male	Baseline	54 cells over 14 slices from 4 mice	dF/F0	13.9824	3.43914	Wilcoxon TGOT effect	Paired	W = 26	0.0781
			TGOT			19.8098	4.94842
		Female	Baseline	82 cells over 25 slices from 4 mice		40.3782	10.0752	Paired T-test TGOT effect	Paired	t = 1,666	0.1343
			TGOT			50.7672	12.9941
4N & S5G Height (norm. to baseline)	Male VS Female	Male		54 cells over 14 slices from 4 mice	/	1.59919	0.244035	T-test Male vs Female	Unpaired	t = 1,079	0.2975
		Female		82 cells over 25 slices from 4 mice		1.29509	0.154047
4N & S5G Width	TGOT effect	Male	Baseline	54 cells over 14 slices from 4 mice	s	12.3229	2.08776	Paired T-test TGOT effect	Paired	t = 0,2452	0.8133
			TGOT			11.8406	1.47368
		Female	Baseline	82 cells over 25 slices from 4 mice		12.9352	3.18325	Wilcoxon TGOT effect	Paired	W = 19	0.3008
			TGOT			15.5225	3.04195
4N & S5G Width (norm. to baseline)	Male VS Female	Male		54 cells over 14 slices from 4 mice	/	1.10054	0.170302	T-test Male vs Female	Unpaired	t = 1,272	0.2227
		Female		82 cells over 25 slices from 4 mice		1.47921	0.235815
4N & S5G Rise	TGOT effect	Male	Baseline	54 cells over 14 slices from 4 mice	au/s	0.834006	0.176558	Wilcoxon TGOT effect	Paired	W = 26	0.0781
			TGOT			1.55329	0.573767
		Female	Baseline	82 cells over 25 slices from 4 mice		3.09017	0.793276	Wilcoxon TGOT effect	Paired	W = -9	0.6523
			TGOT			2.99559	1.0173
4N & S5G Rise (norm. to baseline)	Male VS Female	Male		54 cells over 14 slices from 4 mice	/	1.7408	0.342638	Mann-Witney Male vs Female	Unpaired	MWU = 14	0.036
		Female		82 cells over 25 slices from 4 mice		1.07294	0.278131
4N & S5G Decay	TGOT effect	Male	Baseline	54 cells over 14 slices from 4 mice	au/s	-0.812098	0.205108	Wilcoxon TGOT effect	Paired	W = -14	0.3828
			TGOT			-1.13557	0.392869
		Female	Baseline	82 cells over 25 slices from 4 mice		-2.46553	0.641057	Wilcoxon TGOT effect	Paired	W = 13	0.4961
			TGOT			-2.22936	0.604618
4N & S5G Decay (norm. to baseline)	Male VS Female	Male		54 cells over 14 slices from 4 mice	/	1.44566	0.209573	Mann-Witney Male vs Female	Unpaired	MWU = 21	0.1672
		Female		82 cells over 25 slices from 4 mice		1.0819	0.204744
4N & S5G Area	TGOT effect	Male	Baseline	54 cells over 14 slices from 4 mice	au	343.992	111.883	Wilcoxon TGOT effect	Paired	W = 16	0.3125
			TGOT			409.833	57.0673
		Female	Baseline	82 cells over 25 slices from 4 mice		1056.69	341.113	Wilcoxon TGOT effect	Paired	W = 292	0.0977
			TGOT			1687.11	619.296
4N & S5G Area (norm. to baseline)	Male VS Female	Male		54 cells over 14 slices from 4 mice	/	2.04201	0.55181	T-test Male vs Female	Unpaired	t = 0,3193	0.7539
		Female		82 cells over 25 slices from 4 mice		1.85023	0.285302
4U Proportion of responsive cells to TGOT	CA2	Male		111 cells over 22 slices from 3 mice	%	37.224	5.12839	Mann-Witney Male vs Female	Unpaired	MWU = 109,5	0.9913
		Female		72 cells over 10 slices from 4 mice		38.6111	5.42959
4W Calcium transient frequency	Baseline	Male		111 cells over 22 slices from 3 mice	mHz	3.52273	0.755171	Mann-Witney Male vs Female	Unpaired	MWU = 447	0.023
		Female		72 cells over 10 slices from 4 mice		1.07143	0.394836
S5I Width	Baseline	Male		111 cells over 22 slices from 3 mice	s	9.73125	0.891954	Mann-Witney Male vs Female	Unpaired	MWU = 39	0.2113
		Female		72 cells over 10 slices from 4 mice		7.83333	1.04616
S5I Rise	Baseline	Male		111 cells over 22 slices from 3 mice	au/s	2.12079	0.3662	Mann-Witney Male vs Female	Unpaired	MWU = 33	0.1082
		Female		72 cells over 10 slices from 4 mice		4.3147	1.20806
S5I Decay	Baseline	Male		111 cells over 22 slices from 3 mice	au/s	1.45905	0.24482	Mann-Witney Male vs Female	Unpaired	MWU = 29	0.0622
		Female		72 cells over 10 slices from 4 mice		2.84029	0.652733
4V & 4X AUC	TGOT effect	Male	Baseline	111 cells over 22 slices from 3 mice	au	1091.54	171.79	Wilcoxon TGOT effect	Paired	W = 892	<0,0001
			TGOT			2856.92	544.332
		Female	Baseline	72 cells over 10 slices from 4 mice		863.205	120.969	Wilcoxon TGOT effect	Paired	W = 394	<0,0001
			TGOT			2490.99	350.771
4V & 4X AUC (norm. to baseline)	Male VS Female	Male		111 cells over 22 slices from 3 mice	/	2.61023	0.26651	Mann-Witney Male vs Female	Unpaired	MWU = 433	0.0342
		Female		72 cells over 10 slices from 4 mice		3.23397	0.333639
4V & 4X Ca2+ transient freq.	TGOT effect	Male	Baseline	111 cells over 22 slices from 3 mice	mHz	3.52273	0.755171	Wilcoxon TGOT effect	Paired	W = 966	<0,0001
			TGOT			10.6245	0.868814
		Female	Baseline	72 cells over 10 slices from 4 mice		1.07143	0.394836	Wilcoxon TGOT effect	Paired	W = 406	<0,0001
			TGOT			8.5265	0.84634
4V & 4X Ca2+ transient freq. (norm. to baseline)	Male VS Female	Male		111 cells over 22 slices from 3 mice	/	5.38047	0.736908	Mann-Witney Male vs Female	Unpaired	MWU = 472,5	0.097
		Female		72 cells over 10 slices from 4 mice		6.36169	0.780894
4V & S5J Height	TGOT effect	Male	Baseline	111 cells over 22 slices from 3 mice	dF/F0	31.1215	6.60327	Wilcoxon TGOT effect	Paired	W = 100	0.0637
			TGOT			39.908	6.60556
		Female	Baseline	72 cells over 10 slices from 4 mice		45.6826	9.48545	Paired T-test TGOT effect	Paired	t = 0,3850	0.7161
			TGOT			43.0139	4.35397
4V & S5J Height (norm. to baseline)	Male VS Female	Male		111 cells over 22 slices from 3 mice	/	1.64113	0.198835	T-test Male vs Female	Unpaired	t = 1,291	0.209135
		Female		72 cells over 10 slices from 4 mice		1.14452	0.214287
4V & S5J Width	TGOT effect	Male	Baseline	111 cells over 22 slices from 3 mice	s	9.73125	0.891954	Wilcoxon TGOT effect	Paired	W = 140	0.0071
			TGOT			14.4587	1.16829
		Female	Baseline	72 cells over 10 slices from 4 mice		7.83333	1.04616	Wilcoxon TGOT effect	Paired	W = 15	0.1563
			TGOT			11.4167	2.01536
4V & S5J Width (norm. to baseline)	Male VS Female	Male		111 cells over 22 slices from 3 mice	/	1.70785	0.219496	Mann-Witney Male vs Female	Unpaired	MWU = 58	0.9292
		Female		72 cells over 10 slices from 4 mice		1.51327	0.289222
4V & S5J Rise	TGOT effect	Male	Baseline	111 cells over 22 slices from 3 mice	au/s	2.12079	0.3662	Wilcoxon TGOT effect	Paired	W = 32	0.5706
			TGOT			2.25866	0.380266
		Female	Baseline	72 cells over 10 slices from 4 mice		4.3147	1.20806	Paired T-test TGOT effect	Paired	t = 0,8388	0.4398
			TGOT			3.36971	0.543978
4V & S5J Rise (norm. to baseline)	Male VS Female	Male		111 cells over 22 slices from 3 mice	/	1.17347	0.129354	T-test Male vs Female	Unpaired	t = 0,3082	0.7606
		Female		72 cells over 10 slices from 4 mice		1.26947	0.382435
4V & S5J Decay	TGOT effect	Male	Baseline	111 cells over 22 slices from 3 mice	au/s	-1.45905	0.24482	Wilcoxon TGOT effect	Paired	W = -36	0.5217
			TGOT			-1.62974	0.259623
		Female	Baseline	72 cells over 10 slices from 4 mice		-2.84029	0.652733	Paired T-test TGOT effect	Paired	t = 1,089	0.3259
			TGOT			-2.33476	0.45499
4V & S5J Decay (norm. to baseline)	Male VS Female	Male		111 cells over 22 slices from 3 mice	/	1.30043	0.179697	Mann-Witney Male vs Female	Unpaired	MWU = 50	0.5727
		Female		72 cells over 10 slices from 4 mice		1.12602	0.336586
4V & S5J Area	TGOT effect	Male	Baseline	111 cells over 22 slices from 3 mice	au	730.402	233.611	Wilcoxon TGOT effect	Paired	W = 120	0.024
			TGOT			1258.83	278.071
		Female	Baseline	72 cells over 10 slices from 4 mice		686.402	116.755	Paired T-test TGOT effect	Paired	t = 1,489	0.1966
			TGOT			956.67	186.797
4V & S5J Area (norm. to baseline)	Male VS Female	Male		111 cells over 22 slices from 3 mice	/	3.29254	0.757128	Mann-Witney Male vs Female	Unpaired	MWU = 42	0.2954
		Female		72 cells over 10 slices from 4 mice		1.52067	0.325698

## Sheet: Table 5
TABLE 5 : Numerical values and statistical analysis of data presented in Fig.5 and Extended Data Fig.6 (S6 & S7)
Figure	Data tested	Groups tested		N	Unit	Mean	SEM	Test	Paired or Unpaired	T-val (t) or Mann-Whitney U (MWU) or W-val (W)	p-value	Interaction	Group comparison
5E Proportion of responsive cells to TGOT	NAc Rat	Male		87 cells over 27 slices from 5 rats	%	32.1429	6.3617	Mann-Witney Male vs Female	Unpaired	MWU = 145,5	0.0728
		Female		50 cells over 16 slices from 4 rats		48.8542	7.60835
5G Calcium transient frequency	Baseline	Male		87 cells over 27 slices from 5 rats	mHz	2.5	0.574856	Mann-Witney Male vs Female	Unpaired	MWU = 273	0.0717
		Female		50 cells over 16 slices from 4 rats		1.25	0.620454
S6B Width	Baseline	Male		87 cells over 27 slices from 5 rats	s	9.82692	1.39406	Mann-Witney Male vs Female	Unpaired	MWU = 25,5	0.9773
		Female		50 cells over 16 slices from 4 rats		9.4375	1.49435
S6B Rise	Baseline	Male		87 cells over 27 slices from 5 rats	au/s	1.73218	0.541554	Mann-Witney Male vs Female	Unpaired	MWU = 16	0.2958
		Female		50 cells over 16 slices from 4 rats		0.474516	0.136041
S6B Decay	Baseline	Male		87 cells over 27 slices from 5 rats	au/s	1.40455	0.4025	Mann-Witney Male vs Female	Unpaired	MWU = 9	0.0597
		Female		50 cells over 16 slices from 4 rats		0.378307	0.167495
5F & 5H AUC	TGOT effect	Male	Baseline	87 cells over 27 slices from 5 rats	au	729.591	136.232	Wilcoxon TGOT effect	Paired	W = 459	<0,0001
			TGOT			2288.59	393.978
		Female	Baseline	50 cells over 16 slices from 4 rats		220.26	37.4443	Wilcoxon TGOT effect	Paired	W = 300	<0,0001
			TGOT			952.091	98.0563
5F & 5H AUC (norm. to baseline)	Male VS Female	Male		87 cells over 27 slices from 5 rats	/	3.88831	0.556849	Mann-Witney Male vs Female	Unpaired	MWU = 222	0.0158
		Female		50 cells over 16 slices from 4 rats		6.13019	0.876432
5F & 5H Ca2+ transient freq.	TGOT effect	Male	Baseline	87 cells over 27 slices from 5 rats	mHz	2.5	0.574856	Wilcoxon TGOT effect	Paired	W = 433	<0,0001
			TGOT			9.38766	1.10881
		Female	Baseline	50 cells over 16 slices from 4 rats		1.25	0.620454	Wilcoxon TGOT effect	Paired	W = 300	<0,0001
			TGOT			11.0793	0.684365
5F & 5H Ca2+ transient freq. (norm. to baseline)	Male VS Female	Male		87 cells over 27 slices from 5 rats	/	4.90827	0.626466	Mann-Witney Male vs Female	Unpaired	MWU = 175,5	0.001
		Female		50 cells over 16 slices from 4 rats		9.44722	0.984072
5F & S6C Height	TGOT effect	Male	Baseline	87 cells over 27 slices from 5 rats	dF/F0	22.4632	5.5945	Wilcoxon TGOT effect	Paired	W = 57	0.0479
			TGOT			30.2532	5.53152
		Female	Baseline	50 cells over 16 slices from 4 rats		5.68439	1.56944	Paired T-test TGOT effect	Paired	t = 0,8915	0.4383
			TGOT			6.40472	1.01838
5F & S6C Height (norm. to baseline)	Male VS Female	Male		87 cells over 27 slices from 5 rats	/	1.70986	0.296646	Mann-Witney Male vs Female	Unpaired	MWU = 21	0.6235
		Female		50 cells over 16 slices from 4 rats		1.29125	0.241091
5F & S6C Width	TGOT effect	Male	Baseline	87 cells over 27 slices from 5 rats	s	9.82692	1.39406	Wilcoxon TGOT effect	Paired	W = 61	0.0327
			TGOT			16.0206	2.8566
		Female	Baseline	50 cells over 16 slices from 4 rats		9.4375	1.49435	Wilcoxon TGOT effect	Paired	W = 10	0.125
			TGOT			19.1448	2.24437
5F & S6C Width (norm. to baseline)	Male VS Female	Male		87 cells over 27 slices from 5 rats	/	1.87091	0.306342	T-test Male vs Female	Unpaired	t = 0,6507	0.5251
		Female		50 cells over 16 slices from 4 rats		2.28832	0.594414
5F & S6C Rise	TGOT effect	Male	Baseline	87 cells over 27 slices from 5 rats	au/s	1.73218	0.541554	Wilcoxon TGOT effect	Paired	W = 21	0.4973
			TGOT			1.83839	0.395522
		Female	Baseline	50 cells over 16 slices from 4 rats		0.474516	0.136041	Paired T-test TGOT effect	Paired	t = 1,746	0.1791
			TGOT			0.314787	0.0996069
5F & S6C Rise (norm. to baseline)	Male VS Female	Male		87 cells over 27 slices from 5 rats	/	1.88851	0.461656	Mann-Witney Male vs Female	Unpaired	MWU = 11	0.1017
		Female		50 cells over 16 slices from 4 rats		0.70141	0.105353
5F & S6C Decay	TGOT effect	Male	Baseline	87 cells over 27 slices from 5 rats	au/s	-1.40455	0.4025	Wilcoxon TGOT effect	Paired	W = 13	0.6848
			TGOT			-1.25296	0.290568
		Female	Baseline	50 cells over 16 slices from 4 rats		-0.378307	0.167495	Paired T-test TGOT effect	Paired	t = 0,9269	0.4223
			TGOT			-0.213949	0.0486555
5F & S6C Decay (norm. to baseline)	Male VS Female	Male		87 cells over 27 slices from 5 rats	/	1.19937	0.246852	Mann-Witney Male vs Female	Unpaired	MWU = 20	0.5487
		Female		50 cells over 16 slices from 4 rats		0.893724	0.312463
5F & S6C Area	TGOT effect	Male	Baseline	87 cells over 27 slices from 5 rats	au	431.888	113.335	Wilcoxon TGOT effect	Paired	W = 69	0.0134
			TGOT			1340.06	643.93
		Female	Baseline	50 cells over 16 slices from 4 rats		93.6071	22.9492	Paired T-test TGOT effect	Paired	t = 3,663	0.0352
			TGOT			240.039	28.7533
5F & S6C Area (norm. to baseline)	Male VS Female	Male		87 cells over 27 slices from 5 rats	/	3.89452	1.16649	Mann-Witney Male vs Female	Unpaired	MWU = 23	0.7849
		Female		50 cells over 16 slices from 4 rats		3.02031	0.64329
5M Proportion of responsive cells to TGOT	NAc Souris	Male		179 cells over 22 slices from 5 mice	%	68.99	6.251	Mann-Witney Male vs Female	Unpaired	MWU = 90	0.0097
		Female		209 cells over 16 slices from 3 mice		41.3957	5.51539
5O Calcium transient frequency	Baseline	Male		179 cells over 22 slices from 5 mice	mHz	1.931	0.3372	Mann-Witney Male vs Female	Unpaired	MWU = 4068	0.1989
		Female		209 cells over 16 slices from 3 mice		1.42045	0.312455
S6E Width	Baseline	Male		179 cells over 22 slices from 5 mice	s	12.9102	0.986748	Mann-Witney Male vs Female	Unpaired	MWU = 277	0.4244
		Female		209 cells over 16 slices from 3 mice		12.3042	1.70628
S6E Rise	Baseline	Male		179 cells over 22 slices from 5 mice	au/s	0.870998	0.189019	Mann-Witney Male vs Female	Unpaired	MWU = 205	0.0304
		Female		209 cells over 16 slices from 3 mice		1.83897	0.523308
S6E Decay	Baseline	Male		179 cells over 22 slices from 5 mice	au/s	0.634923	0.116479	Mann-Witney Male vs Female	Unpaired	MWU = 173	0.0051
		Female		209 cells over 16 slices from 3 mice		1.24145	0.260268
5N & 5P AUC	TGOT effect	Male	Baseline	179 cells over 22 slices from 5 mice	au	500.294	55.2139	Wilcoxon TGOT effect	Paired	W = 4831	<0,0001
			TGOT			1228.55	108.572
		Female	Baseline	209 cells over 16 slices from 3 mice		828.346	73.54	Wilcoxon TGOT effect	Paired	W = 3776	<0,0001
			TGOT			2202.5	248.979
5N & 5P AUC (norm. to baseline)	Male VS Female	Male		179 cells over 22 slices from 5 mice	/	3.202	0.2462	Mann-Witney Male vs Female	Unpaired	MWU = 4113	0.3792
		Female		209 cells over 16 slices from 3 mice		2.82376	0.208306
5N & 5P Ca2+ transient freq.	TGOT effect	Male	Baseline	179 cells over 22 slices from 5 mice	mHz	1.93069	0.337216	Wilcoxon TGOT effect	Paired	W = 5031	<0,0001
			TGOT			8.67664	0.391772
		Female	Baseline	209 cells over 16 slices from 3 mice		1.42045	0.312455	Wilcoxon TGOT effect	Paired	W = 3884	<0,0001
			TGOT			7.89525	0.49123
5N & 5P Ca2+ transient freq. (norm. to baseline)	Male VS Female	Male		179 cells over 22 slices from 5 mice	/	5.621	0.3567	Mann-Witney Male vs Female	Unpaired	MWU = 4411	0.9291
		Female		209 cells over 16 slices from 3 mice		5.44924	0.36753
5N & S6F Height	TGOT effect	Male	Baseline	179 cells over 22 slices from 5 mice	dF/F0	11.7846	1.65413	Paired T-test TGOT effect	Paired	W = 236	0.0266
			TGOT			15.1486	1.5632
		Female	Baseline	209 cells over 16 slices from 3 mice		21.021	3.84378	Wilcoxon TGOT effect	Paired	W = 162	0.0014
			TGOT			37.544	10.584
5N & S6F Height (norm. to baseline)	Male VS Female	Male		179 cells over 22 slices from 5 mice	/	1.588	0.1329	Mann-Witney Male vs Female	Unpaired	MWU = 315	0.9332
		Female		209 cells over 16 slices from 3 mice		1.77795	0.282039
5N & S6F Width	TGOT effect	Male	Baseline	179 cells over 22 slices from 5 mice	s	12.9102	0.986748	Paired T-test TGOT effect	Paired	W = 296	0.0047
			TGOT			17.3571	1.36569
		Female	Baseline	209 cells over 16 slices from 3 mice		12.3042	1.70628	Wilcoxon TGOT effect	Paired	W = 70	0.2024
			TGOT			14.1059	1.31892
5N & S6F Width (norm. to baseline)	Male VS Female	Male		179 cells over 22 slices from 5 mice	/	1.577	0.1659	Mann-Witney Male vs Female	Unpaired	MWU = 291	0.5951
		Female		209 cells over 16 slices from 3 mice		1.43923	0.180006
5N & S6F Rise	TGOT effect	Male	Baseline	179 cells over 22 slices from 5 mice	au/s	0.870998	0.189019	Wilcoxon TGOT effect	Paired	W = 82	0.454
			TGOT			0.742696	0.100557
		Female	Baseline	209 cells over 16 slices from 3 mice		1.83897	0.523308	Wilcoxon TGOT effect	Paired	W = 68	0.2162
			TGOT			2.41762	0.775628
5N & S6F Rise (norm. to baseline)	Male VS Female	Male		179 cells over 22 slices from 5 mice	/	1.369	0.1401	Mann-Witney Male vs Female	Unpaired	MWU = 261	0.2739
		Female		209 cells over 16 slices from 3 mice		1.94607	0.344811
5N & S6F Decay	TGOT effect	Male	Baseline	179 cells over 22 slices from 5 mice	au/s	-0.634923	0.116479	Paired T-test TGOT effect	Paired	W = 70	0.5239
			TGOT			-0.550976	0.065732
		Female	Baseline	209 cells over 16 slices from 3 mice		-1.24145	0.260268	Wilcoxon TGOT effect	Paired	W = -50	0.3683
			TGOT			-1.47354	0.266944
5N & S6F Decay (norm. to baseline)	Male VS Female	Male		179 cells over 22 slices from 5 mice	/	1.246	0.1485	Mann-Witney Male vs Female	Unpaired	MWU = 257	0.2422
		Female		209 cells over 16 slices from 3 mice		1.50568	0.204813
5N & S6F Area	TGOT effect	Male	Baseline	179 cells over 22 slices from 5 mice	au	298.844	56.2401	Paired T-test TGOT effect	Paired	W = 364	0.0004
			TGOT			581.298	86.5811
		Female	Baseline	209 cells over 16 slices from 3 mice		426.948	62.0463	Wilcoxon TGOT effect	Paired	W = 146	0.0049
			TGOT			1134.39	362.199
5N & S6F Area (norm. to baseline)	Male VS Female	Male		179 cells over 22 slices from 5 mice	/	3.157	0.7062	Mann-Witney Male vs Female	Unpaired	MWU = 296	0.6613
		Female		209 cells over 16 slices from 3 mice		3.28553	0.951699
5R Proportion of responsive cells to TGOT	NAc Souris (CTRL vs cKO)	Male CTRL		179 cells over 22 slices from 5 mice	%	68.99	6.251	Mann-Witney Male CTRL vs Male cKO	Unpaired	MWU = 23	0.0015
		Male cKO		118 cells over 10 slices from 3 mice		17.5876	4.94647
5R AUC all cells	Male CTRL VS Male cKO	CTRL	Baseline	179 cells over 22 slices from 5 mice	au	1081.3	113.345	Wilcoxon TGOT effect	Paired	W = 5730	<0,0001
			TGOT			1251.33	88.2846
		cKO	Baseline	118 cells over 10 slices from 3 mice		2466.65	200.257	Wilcoxon TGOT effect	Paired	W =-4691	<0,0001
			TGOT			1424.19	74.5784
5R AUC all cells (norm. to baseline)	TGOT effect	Male CTRL		179 cells over 22 slices from 5 mice	/	2.2	0.1654	Mann-Witney Male CTRL vs Male cKO	Unpaired	MWU = 4484	<0,0001
		Male cKO		118 cells over 10 slices from 3 mice		0.766714	0.0391209
5R Ca2+ transient freq. all cells	Male CTRL VS Male cKO	CTRL	Baseline	179 cells over 22 slices from 5 mice	mHz	5.61453	0.506762	Wilcoxon TGOT effect	Paired	W = 8217	<0,0001
			TGOT			8.23413	0.331059
		cKO	Baseline	118 cells over 10 slices from 3 mice		1.14407	0.284893	Wilcoxon TGOT effect	Paired	W = 402	0.0909
			TGOT			1.32056	0.212246
5R Ca2+ transient freq. all cells (norm. to baseline)	TGOT effect	Male CTRL		179 cells over 22 slices from 5 mice	/	3.913	0.2386	Mann-Witney Male CTRL vs Male cKO	Unpaired	MWU = 5027	<0,0001
		Male cKO		118 cells over 10 slices from 3 mice		0.942562	0.14506
S6G Calcium transient frequency all cells	Baseline	Male CTRL		179 cells over 22 slices from 5 mice	mHz	1.93069	0.337216	Mann-Witney Male CTRL vs Male cKO	Unpaired	MWU = 6074	<0,0001
		Male cKO		118 cells over 10 slices from 3 mice		1.144	0.2849
S6G Width all cells	Baseline	Male CTRL		179 cells over 22 slices from 5 mice	s	12.9102	0.986748	Mann-Witney Male CTRL vs Male cKO	Unpaired	MWU = 571,5	0.8347
		Male cKO		118 cells over 10 slices from 3 mice		16.46	3.08
S6G Rise all cells	Baseline	Male CTRL		179 cells over 22 slices from 5 mice	au/s	0.870998	0.189019	Mann-Witney Male CTRL vs Male cKO	Unpaired	MWU = 308	0.0058
		Male cKO		118 cells over 10 slices from 3 mice		1.472	0.4525
S6G Decay all cells	Baseline	Male CTRL		179 cells over 22 slices from 5 mice	au/s	0.634923	0.116479	Mann-Witney Male CTRL vs Male cKO	Unpaired	MWU = 304	0.005
		Male cKO		118 cells over 10 slices from 3 mice		1.204	0.3078
S6H Proportion of responsive cells to puffed TGOT	NAc Souris (TGOT puff vs TGOT puff + dOVT vs TGOT puff + SR49059)	Male CTRL		65 cells over 8 slices with 3 mice	%	42.35	7.794	One way Anova Tukey's multiple comparisons test Male CTRL vs Male dOVT vs Male SR49059	Unpaired			Treatment F(2,21)= 4,143 p-value = 0,0304	CTRL x dOVT | p-value = 0,0368
		Male dOVT		103 cells over 10 slices with 4 mice		18.17	4.254						dOVT x SR49059| p-value = 0,1193
		Male SR49059		53 cells over 6slices with 2 mice		38.64	9.362						CTRL x SR49059| p-value = 0,9317
S7D Aldh1 positive cells (putative astrocytes)	NAc Souris	Male CTRL (AAV_GFP)		4 mice	%	21.74	1.202	T-test or Mann-Witney Male CTRL vs Male cKO	Unpaired		<0,0001
		Male cKO (AAV_Cre)		4 mice		2.3	0.7071
S7D Aldh1 negative cells (putative neurons)	NAc Souris	Male CTRL (AAV_GFP)		4 mice	%	24.7	1.577	T-test or Mann-Witney Male CTRL vs Male cKO	Unpaired		0.221
		Male cKO (AAV_Cre)		4 mice		22.13	0.942

## Sheet: Table 6
TABLE 6: Numerical values and statistical analysis of data presented in Fig.6 and Extended Data Fig.6 (S8)
Figure	Parameter tested	Groupe tested		N	Unit	Mean	SEM	Test	Paired or Unpaired	T-val (t) or Mann-Whitney U (MWU) or W-val (W)	p-value	Interaction	Group comparison
6B Social Interaction	Time of nose to nose + anogenital + tactile + pursuit interaction + passive interaction	Male	CTRL	12 mice	s	35.76	4.421	Mann-Whitney test	Unpaired	MWU = 26	p-value = 0,0469
			cKO	9 mice		23.17	3.659
		Female	CTRL	8 mice		15.39	2.089	Mann-Whitney test	Unpaired	MWU = 27,50	p-value = 0,6653
			cKO	8 mice		16.84	2.479
6C Nose-to-nose interaction	Time of nose to nose interaction	Male	CTRL	12 mice	s	8.425	0.972744	Unpaired T-test	Unpaired	t = 2,688	p-value = 0,0146
			cKO	9 mice		4.76667	0.731057
		Female	CTRL	8 mice		4.2125	0.641549	Unpaired T-test	Unpaired	t = 0,5787	p-value = 0,5720
			cKO	8 mice		4.9875	1.17556
6D Anogenital interaction	Time of anogenital interaction	Male	CTRL	12 mice	s	12.6333	2.80447	Mann-Whitney test	Unpaired	MWU = 40	p-value = 0,3451
			cKO	9 mice		7.85556	2.39485
		Female	CTRL	8 mice		4.35	1.41926	Mann-Whitney test	Unpaired	MWU = 27,50	p-value = 0,6654
			cKO	8 mice		3.425	0.957256
6E Tactile interactions	Time of tactile interaction	Male	CTRL	12 mice	s	5.26667	1.50345	Mann-Whitney test	Unpaired	MWU = 50	p-value = 0,7934
			cKO	9 mice		4.72222	2.06167
		Female	CTRL	8 mice		3	0.691272	Unpaired T-test	Unpaired	t = 0,4324	p-value = 0,6720
			cKO	8 mice		3.45	0.777817
S8A Pursuits with interactor	Time of pursuits between mice	Male	CTRL	12 mice	s	0.45	0.155456	Mann-Whitney test	Unpaired	MWU = 52,50	p-value = 0,9314
			cKO	9 mice		0.611111	0.237723
		Female	CTRL	8 mice		0.4125	0.149329	Unpaired T-test	Unpaired	t = 0,2735	p-value = 0,7884
			cKO	8 mice		0.475	0.172947
S8B Passive interaction	Time of passive interaction (conspecific interact on tested animal)	Male	CTRL	12 mice	s	8.98333	2.41139	Unpaired T-test	Unpaired	t = 1,372	p-value = 0,1860
			cKO	9 mice		4.91111	1.24404
		Female	CTRL	8 mice		3.4125	1.13915	Unpaired T-test	Unpaired	t = 0,7270	p-value = 0,4792
			cKO	8 mice		4.5	0.969536
6F % of time in paired chamber	Preference for the social conditionned bedding (>50%)	Male	CTRL	8 mice	%	61.388	4.367	One sample t-test	Paired	t = 2,608	p-value = 0,0350
			cKO	7 mice		55.7	3.82834	One sample t-test	Paired	t = 1,489	p-value = 0,1871
		Female	CTRL	6 mice		61.3	2.812	One sample t-test	Paired	t = 4,018	p-value = 0,0159
			cKO	6 mice		62.133	3.859	One sample t-test	Paired	t = 3,144	p-value = 0,0255
S8C Total distance traveled	Distance traveled during CPP	Male	CTRL	8 mice	m	2.569	0.284	Unpaired T-test	Unpaired	t = 0,9657	p-value = 0,3518
			cKO	7 mice		2.795	0.294
		Female	CTRL	6 mice		2.635	0.289	Unpaired T-test	Unpaired	t = 0,9988	p-value = 0,3414
			cKO	6 mice		2.966	0.161
S8D % preference for the mice	Preference for the mice (>50%)	Male	CTRL	12 mice	%	76.81	2.361	One sample t-test	Paired	t = 11,36	p-value < 0,0001
			cKO	9 mice		77.94	3.197	One sample t-test	Paired	t = 8,741	p-value < 0,0001
		Female	CTRL	8 mice		73.95	2.48	One sample t-test	Paired	t = 9,6555	p-value < 0,0001
			cKO	8 mice		60.81	4.142	One sample t-test	Paired	t = 2,610	p-value = 0,03459
S8E Total distance traveled	Distance traveled during 3CH task 1	Male	CTRL	12 mice	m	11.506	1.681	Mann-Whitney test	Unpaired	MWU = 29	p-value = 0,0782
			cKO	9 mice		16.435	1.39
		Female	CTRL	8 mice		15.005	1.006	Mann-Whitney test	Unpaired	MWU = 25	p-value = 0,5054
			cKO	8 mice		13.122	1.951
6G % preference for stranger	Preference for C2 (>50%)	Male	CTRL	12 mice	%	68.7775	4.7512	One sample Wilcoxon test	Paired	W = 68	p-value = 0,0049
			cKO	9 mice		55.0163	6.03517	One sample t-test	Paired	t = 0,8312	p-value = 0,4300
		Female	CTRL	8 mice		62.9014	4.50411	One sample t-test	Paired	t = 2,864	p-value = 0,0242
			cKO	8 mice		68.2139	2.50441	One sample t-test	Paired	t = 7,273	p-value = 0,0002
S8F Total distance traveled	Distance traveled during 3CH task 2	Male	CTRL	12 mice	m	10.897	1.492	Mann-Whitney test	Unpaired	MWU = 49	p-value > 0,9999
			cKO	9 mice		12.495	1.352
		Female	CTRL	8 mice		12.745	1.029	Unpaired T-test	Unpaired	t = 0,8863	p-value = 0,3904
			cKO	8 mice		13.821	0.643
S8G Exploration time for conspecific 1 and 2	Exploration time of male of C1 & C2	Male	CTRL	12 mice	s	15.3917	2.37711	2way Anova Sidak's multiple comparisons test	Unpaired			Genotype x Conspecific F(1,19)= 4,849 p-value = 0,0402 Genotype F(1,19)= 1,755 p-value = 0,2009 Conspecific F(1,19)= 8,968 p-value = 0,0075	CTRL M C1 x CTRL M C2 | p-value = 0,0016
			cKO	9 mice		19.0556	3.76811						cKO M C1 x cKO M C2 | p-value = 0,8449
		Male	CTRL	12 mice		36.375	5.16543						CTRL M C1 x cKO M C1 | p-value = 0,7699
			cKO	9 mice		22.2556	3.61144						CTRL M C2 x cKO M C2 | p-value = 0,0334
	Exploration time of female of C1 & C2	Female	CTRL	8 mice		11.7	1.76969	2way Anova Sidak's multiple comparisons test	Unpaired			Genotype x Conspecific F(1,14)= 3,723 p-value = 0,0742 Genotype F(1,14)= 2,817 p-value = 0,1154 Conspecific F(1,14)= 32,49 p-value = 0,0524	CTRL F C1 x CTRL F C2 | p-value = 0,0365
			cKO	8 mice		13.175	1.96103						cKO F C1 x cKO F C2 | p-value = 0,0002
		Female	CTRL	8 mice		19.6625	1.72833						CTRL F C1 x cKO F C1 | p-value = 0,9158
			cKO	8 mice		29.2875	4.56307						CTRL F C2 x cKO F C2 | p-value = 0,0409
